# Supplementary material for: Construction of Infectious cDNA Clone of Brassica Yellows Virus Isolated from Strawberry and Establishment of TaqMan RT-qPCR
Source: Plants (Basel). 2022 Dec 5;11(23):3380. doi: 10.3390/plants11233380 (PMC9735513; doi:10.3390/plants11233380)
Supplement: Supplementary file 1 [file plants-11-03380-s001.zip]

Archive with 1 entries (1 files):
- plants-1877590-supplementary.pdf
